# Supplementary material for: Impact of Delayed Time to Antibiotics in Medical and Surgical Necrotizing Enterocolitis
Source: Children (Basel). 2023 Jan 14;10(1):160. doi: 10.3390/children10010160 (PMC9856867; doi:10.3390/children10010160)
Supplement: Supplementary file 1 [file children-10-00160-s001.zip]

Archive with 1 entries (1 files):
- children-2116208-supplementary.pdf
